# Supplementary material for: Occupational stress and associated factors among clinical nurses caring for COVID-19 patients in a Vietnamese tertiary hospital
Source: PLoS One. 2024 Aug 15;19(8):e0309028. doi: 10.1371/journal.pone.0309028 (PMC11326648; doi:10.1371/journal.pone.0309028)
Supplement: S1 Data — (XLSX) [file pone.0309028.s003.xlsx]

## Sheet: S1 Data
Ques_Code	Gender	AgeTuoi	Nurse_Time	Chronic_disease	Day_duty	th1	th2	th3	th4	th5	th6	th7	th8	th9	th10	th11	th12	th13	th14	th15	th16	th17	th18	th19	th20	th21	th22	th23	th24	th25	th26	th27	th28	th29	th30	th31	th32	th33	th34	th35	th36	th37	th38	th39	th40	th41	th42	th43	th44
Phiếu số 2	1	28	6	2	7	2	2	1	1	1	1	4	1	2	1	1	1	2	2	1	1	1	2	1	1	1	2	2	2	2	1	1	2	1	2	2	2	1	2	2	3	1	2	2	2	2	4	1	1
Phiếu số 3	1	26	3	2	8	1	2	3	1	1	1	1	1	1	1	1	1	1	1	1	1	1	2	1	1	1	1	1	1	2	1	1	1	1	1	1	1	1	1	1	1	2	2	2	1	1	1	1	1
Phiếu số 4	1	29	6	1	#NULL!	2	2	2	1	1	2	2	1	2	2	2	2	2	2	2	1	1	2	2	2	2	2	2	2	2	2	2	2	2	1	1	2	2	2	2	3	2	2	2	1	1	2	1	2
Phiếu số 5	1	29	7	2	#NULL!	2	2	2	1	1	2	2	1	2	2	2	2	2	2	2	1	1	2	2	2	2	2	2	2	2	2	2	2	1	1	1	2	2	2	3	3	2	2	2	1	1	2	1	2
Phiếu số 6	1	39	13	1	8	2	2	2	1	1	2	2	1	2	2	2	1	1	1	2	1	2	2	2	1	1	1	2	2	2	1	2	2	2	2	2	2	2	2	2	2	2	2	1	2	2	2	2	2
Phiếu số 7	1	33	12	2	#NULL!	2	2	2	1	2	2	2	1	2	2	2	1	1	2	2	1	2	2	2	2	1	1	2	2	1	1	2	2	2	2	2	2	2	2	2	2	1	2	2	2	2	2	2	2
Phiếu số 8	1	35	14	2	7	1	1	1	1	1	1	4	1	2	1	1	1	1	1	3	1	1	1	1	1	1	1	1	1	1	1	3	1	1	1	1	1	1	1	3	2	1	1	1	1	1	2	1	2
Phiếu số 9	1	40	15	2	8	2	2	4	2	1	1	4	1	2	1	2	2	2	2	4	1	1	2	1	1	1	1	1	1	2	2	4	1	1	1	1	1	1	1	1	3	1	1	1	1	3	2	1	2
Phiếu số 10	1	27	6	2	6	2	3	1	1	1	1	2	1	2	1	1	1	1	1	2	1	1	2	1	1	1	1	1	1	2	1	2	1	2	1	2	2	1	1	2	3	1	2	2	2	1	2	2	2
Phiếu số 11	1	25	3	2	#NULL!	1	1	1	1	1	1	2	1	2	1	1	1	1	1	1	1	1	2	1	1	1	1	1	1	1	1	1	1	1	1	1	1	1	1	2	4	1	1	1	1	1	2	1	1
Phiếu số 12	1	27	2	2	8	3	3	2	2	2	2	2	4	2	3	2	2	2	2	3	2	2	3	2	2	2	2	2	3	4	3	2	2	2	2	2	2	2	2	3	4	2	3	3	3	3	3	3	4
Phiếu số 13	1	29	3	2	7	1	1	1	1	1	1	2	1	2	1	1	1	1	1	1	1	1	1	1	1	1	1	1	1	1	1	1	1	1	1	1	1	1	1	2	2	1	1	1	1	1	2	1	1
Phiếu số 14	1	26	4	2	6	3	3	3	2	2	2	2	1	2	2	2	1	1	1	2	1	1	1	1	1	1	1	1	1	1	1	1	1	1	1	1	1	1	2	1	2	1	1	1	1	1	1	1	1
Phiếu số 15	1	31	8	2	7	3	2	2	1	2	1	2	1	2	1	2	1	1	2	2	1	2	2	2	2	2	2	2	2	2	1	2	2	2	1	1	1	2	1	2	2	2	2	1	1	2	2	1	2
Phiếu số 16	1	36	4	2	6	1	1	1	1	1	2	1	1	2	1	1	1	1	1	1	1	1	1	1	1	1	1	1	1	1	1	1	1	1	1	1	1	1	1	1	1	1	1	1	1	1	1	1	1
Phiếu số 17	1	38	14	2	3	2	1	2	1	1	1	2	1	2	1	2	1	1	2	2	1	2	2	2	2	2	2	2	2	2	1	2	2	2	1	1	1	2	1	2	2	2	2	1	1	2	2	1	2
Phiếu số 18	1	31	9	2	6	1	1	1	1	1	1	1	1	1	1	2	1	1	1	1	1	1	1	1	1	1	1	1	1	1	1	2	1	1	1	1	1	1	2	1	1	1	1	1	1	1	1	2	1
Phiếu số 19	1	31	9	2	6	3	1	2	1	1	1	2	1	2	1	2	1	1	1	2	1	2	1	2	1	1	1	1	1	1	1	1	2	1	1	1	2	1	2	2	1	2	1	1	1	1	1	1	1
Phiếu số 20	1	31	8	2	7	2	1	2	1	2	1	3	1	3	1	2	2	2	1	2	1	1	1	2	1	2	1	2	1	1	1	1	1	1	1	2	1	1	2	3	3	2	2	2	1	1	1	1	3
Phiếu số 21	1	33	8	2	8	2	1	1	1	1	1	2	1	3	1	1	1	1	1	1	1	1	1	1	1	1	1	1	1	1	1	1	1	1	1	1	1	1	1	1	1	1	1	1	1	1	1	1	1
Phiếu số 22	1	33	8	2	7	2	1	2	1	2	1	3	1	3	1	2	2	2	1	2	1	1	1	2	1	2	1	2	1	1	1	2	1	1	1	2	1	1	2	3	3	2	2	2	1	1	1	1	3
Phiếu số 23	0	25	2	2	7	2	1	1	1	1	1	1	1	1	1	1	1	1	1	1	1	1	1	1	1	1	1	1	1	1	1	1	1	1	1	1	1	1	1	1	1	2	1	1	1	1	1	1	2
Phiếu số 24	1	30	8	2	7	2	1	2	1	2	1	3	1	3	1	2	2	2	1	2	1	1	1	2	1	2	1	2	1	1	1	2	1	1	1	2	1	1	2	3	3	2	2	2	1	1	1	1	3
Phiếu số 25	1	30	7	2	8	2	2	2	2	1	2	2	1	2	2	2	2	2	2	2	2	2	2	2	1	1	1	2	2	2	1	1	2	1	1	1	1	1	1	1	1	1	1	1	1	1	1	1	1
Phiếu số 26	1	28	7	2	8	2	2	2	2	1	2	2	1	2	2	2	2	2	2	2	2	2	2	2	2	1	1	1	1	2	1	1	1	1	1	1	1	1	1	1	1	1	1	1	1	1	1	1	2
Phiếu số 27	1	33	8	2	7	3	2	2	1	2	1	1	1	2	2	1	1	1	1	2	1	2	2	1	2	2	2	1	2	2	1	2	2	1	1	1	2	2	1	2	2	2	2	2	1	1	2	2	2
Phiếu số 28	1	26	2	2	7	2	2	2	1	1	2	1	1	2	1	2	2	1	1	1	1	1	2	1	1	1	1	2	1	1	1	2	1	1	1	1	1	1	1	1	2	1	1	1	1	1	1	1	1
Phiếu số 29	1	30	7	2	8	1	2	2	1	1	2	2	1	2	1	1	1	1	1	1	1	2	1	1	1	1	1	2	2	2	1	1	2	1	1	1	1	1	1	1	2	1	1	2	1	1	1	1	1
Phiếu số 30	1	39	8	1	8	2	2	2	2	1	2	2	1	1	1	1	2	2	2	1	1	2	2	2	2	3	2	2	1	1	1	1	2	1	1	1	2	1	3	1	3	1	1	1	1	1	3	1	2
Phiếu số 31	1	31	4	2	8	2	2	2	2	1	2	2	1	2	2	2	2	2	2	2	1	2	2	2	2	2	2	2	2	2	2	2	2	2	2	2	2	2	2	3	3	2	2	2	1	1	1	2	2
Phiếu số 32	1	38	15	1	5	2	2	2	1	1	2	2	1	2	1	1	1	1	2	2	1	2	2	2	1	1	1	2	2	2	1	1	2	1	1	1	1	1	1	2	2	2	1	1	1	2	2	2	2
Phiếu số 33	1	31	4	2	5	2	1	2	1	1	1	1	1	2	1	1	1	1	1	1	1	1	1	1	1	1	1	2	1	1	1	1	1	1	1	1	1	1	1	1	2	1	2	1	1	1	1	1	1
Phiếu số 34	1	30	7	2	5	2	2	2	1	1	2	2	1	2	1	1	1	1	2	2	1	2	2	2	1	1	1	2	2	2	1	1	2	1	1	1	1	1	1	2	2	2	1	1	1	2	2	2	2
Phiếu số 35	1	34	11	2	6	2	2	2	1	1	2	2	1	2	1	1	1	1	2	2	1	2	2	2	1	1	1	2	2	2	1	1	2	1	1	1	1	1	1	2	2	2	1	1	1	2	2	2	2
Phiếu số 36	1	27	3	2	5	2	2	2	1	1	2	2	1	2	1	1	1	1	2	2	1	2	2	2	1	1	1	2	2	2	1	1	2	1	1	1	1	1	1	2	2	2	1	1	1	2	2	2	2
Phiếu số 37	1	39	13	1	8	2	2	1	1	1	1	1	1	3	2	2	1	2	2	2	1	2	2	1	1	1	1	2	2	2	1	2	2	3	2	1	2	3	2	3	3	2	3	2	2	2	3	2	2
Phiếu số 38	1	25	11	2	6	2	2	2	1	1	2	2	1	2	2	2	2	2	2	2	2	3	1	2	1	2	2	2	2	2	1	3	2	1	1	1	2	2	2	2	2	3	3	3	1	2	2	2	2
Phiếu số 39	1	42	17	2	10	3	2	2	1	1	2	2	1	2	1	2	2	2	2	2	1	2	2	1	1	2	1	2	2	2	1	1	2	2	2	1	2	2	1	2	2	1	2	1	2	2	3	2	2
Phiếu số 40	1	28	3	2	8	2	2	2	2	2	2	2	1	2	2	2	2	2	2	2	1	2	2	2	2	2	2	2	2	2	1	2	2	1	1	1	2	2	2	2	2	1	1	1	1	1	2	1	2
Phiếu số 41	1	45	15	2	7	1	2	1	1	1	1	2	1	2	1	1	1	1	2	2	1	1	1	1	1	1	1	1	2	2	1	2	1	1	1	1	2	1	2	2	2	2	2	1	1	2	3	2	2
Phiếu số 42	1	36	14	1	8	2	2	2	2	1	1	2	1	2	2	2	2	1	1	2	1	2	2	2	1	2	2	2	2	2	1	2	2	2	2	2	2	2	1	2	2	1	2	1	2	2	2	2	2
Phiếu số 43	1	27	3	2	#NULL!	2	2	2	3	2	2	2	1	2	2	2	2	2	2	2	2	1	3	2	3	1	1	2	1	2	1	2	2	1	2	2	2	2	2	1	2	2	2	1	2	2	2	2	2
Phiếu số 44	1	27	5	2	10	2	2	2	2	2	2	2	1	2	2	2	2	2	2	2	2	2	2	2	2	1	1	2	2	2	2	2	2	2	2	2	2	2	2	2	2	2	2	2	2	2	2	2	2
Phiếu số 45	1	35	14	2	8	2	2	2	2	2	2	2	2	2	2	2	2	2	2	2	2	2	2	2	2	2	2	2	2	2	2	2	2	2	2	2	2	2	2	2	2	2	2	2	2	2	2	2	2
Phiếu số 46	1	38	15	1	8	3	2	3	3	2	2	3	1	4	2	3	3	3	2	3	1	2	4	4	3	2	2	4	2	3	2	1	3	3	2	1	3	3	3	3	3	1	2	2	2	3	3	2	3
Phiếu số 47	1	28	6	2	9	2	1	1	3	3	4	3	4	3	3	4	3	4	3	4	3	4	3	3	4	4	3	3	4	3	3	4	3	4	3	4	3	4	3	4	3	4	3	2	3	2	3	3	3
Phiếu số 48	1	27	4	2	9	2	1	1	3	3	3	3	2	3	2	3	2	3	2	3	3	3	2	3	3	3	2	3	3	2	3	2	3	3	3	2	2	3	3	3	3	3	2	3	3	2	3	3	2
Phiếu số 49	1	29	6	2	9	2	1	1	2	2	3	2	2	2	3	2	2	3	2	3	2	3	2	4	3	3	3	3	2	3	3	3	2	3	3	2	3	3	2	3	3	3	3	3	3	2	3	3	3
Phiếu số 50	1	25	3	2	7	2	2	4	1	1	1	3	1	4	1	2	2	1	1	2	1	2	2	1	1	1	2	2	1	1	2	1	2	1	2	1	2	2	1	1	1	1	1	1	2	1	2	2	2
Phiếu số 51	1	28	5	2	6	2	2	4	1	1	1	3	1	4	1	2	2	1	1	1	1	2	2	1	1	1	2	2	1	1	2	1	2	1	2	1	2	2	1	1	1	1	1	1	2	1	2	2	2
Phiếu số 52	1	36	15	2	7	1	1	1	1	1	2	3	1	1	1	1	1	1	1	2	1	2	2	1	1	1	2	1	1	1	1	2	1	1	1	1	1	1	1	2	2	2	2	2	1	1	2	1	1
Phiếu số 53	1	36	10	2	7	3	3	2	1	1	1	2	1	3	1	2	1	2	1	2	1	1	2	1	2	1	1	2	1	2	1	4	2	1	1	2	3	2	2	4	4	4	4	2	2	1	2	1	4
Phiếu số 54	1	27	3	2	8	3	2	2	3	1	2	3	1	3	1	1	2	1	1	3	1	1	3	1	2	1	2	2	2	2	1	3	2	3	3	1	1	2	2	2	2	1	2	2	2	2	3	3	3
Phiếu số 55	1	29	4	2	7	2	2	2	1	2	3	3	1	3	2	2	1	3	2	2	1	2	2	2	2	1	2	2	2	2	1	3	2	3	3	1	1	2	2	2	2	1	2	2	2	2	3	3	3
Phiếu số 56	1	31	3	2	#NULL!	2	2	1	2	1	2	2	1	2	2	2	1	3	2	4	1	2	2	1	2	2	3	2	2	1	2	1	3	2	1	2	2	2	3	3	3	2	2	2	3	2	2	2	1
Phiếu số 57	1	25	3	2	8	1	4	2	2	1	1	2	1	1	2	1	3	1	1	2	2	2	3	1	1	1	2	3	1	2	1	2	1	2	1	1	1	3	1	1	1	1	2	3	2	2	2	2	3
Phiếu số 58	1	26	3	2	8	2	3	1	1	4	2	3	1	2	2	2	1	3	2	2	1	1	2	1	1	2	2	1	2	2	2	1	1	1	4	3	3	1	1	2	2	1	3	3	3	2	3	2	3
Phiếu số 59	1	24	2	2	7	2	2	1	1	2	2	2	1	1	2	1	2	2	1	2	1	2	2	2	2	2	2	2	1	2	1	2	2	3	3	3	2	2	2	2	2	2	2	2	3	2	3	2	2
Phiếu số 1	0	28	2	2	8	2	1	1	4	3	3	2	1	3	2	3	3	2	3	3	2	3	3	3	3	4	3	3	3	3	3	4	3	4	3	4	3	4	3	4	3	1	3	4	3	4	3	4	4
Phiếu số 60	1	37	15	1	6	2	2	1	2	1	2	1	1	2	2	2	1	1	2	2	1	2	2	1	2	1	1	2	2	2	1	2	1	2	1	1	1	1	1	2	2	2	1	1	1	2	1	1	2
Phiếu số 61	1	42	15	2	8	3	2	2	1	2	2	1	2	2	2	2	3	2	1	1	2	2	1	2	2	2	2	2	3	2	2	3	3	3	2	3	2	2	1	1	2	2	2	2	2	2	3	2	3
Phiếu số 62	1	36	14	2	8	2	2	1	1	1	2	2	1	2	2	2	1	2	1	2	1	1	1	1	1	2	1	1	1	1	1	1	1	1	1	1	1	1	1	2	2	1	1	1	1	2	2	1	2
Phiếu số 63	1	33	9	2	#NULL!	2	3	2	3	2	2	3	2	2	3	3	3	2	2	3	2	2	3	3	3	2	2	2	2	3	3	3	3	2	2	2	2	2	2	3	3	3	3	3	2	2	3	2	2
Phiếu số 64	1	31	9	2	8	2	2	2	1	1	2	2	1	1	2	2	1	2	2	2	1	2	2	2	2	1	1	2	1	1	1	1	1	1	1	1	2	1	3	2	2	2	2	1	1	1	1	1	2
Phiếu số 65	0	23	1	2	8	2	2	2	2	2	2	1	1	2	1	2	1	1	1	2	1	2	2	1	1	1	1	1	1	1	1	2	1	1	1	1	1	1	1	1	1	1	2	1	1	1	1	2	1
Phiếu số 66	1	30	6	2	#NULL!	3	3	2	2	3	2	2	2	2	3	3	3	3	3	3	2	2	2	2	2	2	2	2	2	3	3	3	3	2	2	2	2	2	3	3	3	3	2	2	2	2	3	2	3
Phiếu số 67	1	31	8	2	8	3	3	3	3	3	3	3	1	3	3	3	3	3	3	2	2	2	2	2	2	2	2	2	2	3	3	3	3	2	2	2	2	2	3	3	3	3	2	2	2	2	3	2	3
Phiếu số 68	1	25	1	2	8	3	3	3	3	2	3	3	1	3	3	3	2	2	3	3	3	3	3	3	3	2	2	3	1	3	1	3	3	3	1	2	3	2	2	1	3	2	3	3	2	2	3	2	2
Phiếu số 69	1	36	15	2	7	3	2	2	2	2	2	2	1	2	2	1	2	2	2	2	1	2	2	1	2	2	2	2	1	1	2	2	2	2	2	2	2	2	2	2	2	1	2	2	2	2	2	2	2
Phiếu số 70	1	40	12	2	8	2	2	1	1	1	1	2	1	2	2	1	1	1	1	2	1	1	1	1	1	1	1	1	2	1	1	2	1	1	1	2	2	1	2	2	2	2	2	1	1	1	2	1	2
Phiếu số 71	1	34	10	2	8	2	2	1	1	1	2	2	1	2	1	2	2	2	2	2	1	1	2	2	1	1	1	2	1	1	1	1	1	1	1	1	2	2	2	1	2	1	2	1	1	1	2	2	2
Phiếu số 72	1	32	11	1	8	2	2	1	1	1	2	2	1	2	1	2	2	2	2	2	1	1	2	2	1	1	1	2	1	1	1	1	1	1	1	1	2	2	2	1	2	1	2	1	1	1	2	2	2
Phiếu số 73	0	29	6	2	8	2	2	1	1	1	2	2	1	2	1	2	2	2	2	2	1	1	2	2	1	1	1	2	1	1	1	1	1	1	1	1	2	2	2	1	2	1	2	1	1	1	2	2	2
Phiếu số 74	1	33	8	2	#NULL!	3	4	2	2	1	2	2	1	2	1	2	2	1	2	2	1	1	3	1	2	1	1	3	1	1	1	1	1	2	1	1	1	1	2	1	1	1	1	1	1	1	2	2	1
Phiếu số 75	1	37	13	2	8	2	2	2	1	1	2	2	1	2	1	2	2	1	1	2	1	2	1	1	1	2	2	2	1	1	1	2	2	1	1	1	2	2	2	2	2	2	2	2	1	1	1	2	2
Phiếu số 76	0	36	7	2	8	2	2	1	2	1	1	2	1	1	2	1	1	1	1	2	1	1	1	1	1	1	1	1	2	2	1	1	2	1	1	1	2	1	1	2	2	2	2	2	1	1	2	1	2
Phiếu số 77	1	33	7	1	8	2	2	1	2	1	1	2	1	1	2	1	1	1	1	2	1	1	1	1	1	1	1	1	2	2	1	1	2	1	1	1	1	1	1	2	2	2	2	2	1	1	2	1	2
Phiếu số 78	1	27	2	2	10	2	2	2	2	2	2	1	1	1	2	2	3	3	2	1	1	1	2	1	1	1	1	1	1	1	1	1	1	2	2	2	2	1	1	1	1	1	1	1	1	1	3	1	1
Phiếu số 79	1	27	2	2	10	2	2	2	1	1	2	2	1	2	2	2	1	2	2	2	1	2	3	2	1	1	1	1	1	1	1	1	1	2	2	2	2	2	1	1	3	1	1	1	1	1	1	1	1
Phiếu số 80	0	27	2	2	10	1	2	1	2	1	1	2	1	1	1	2	1	1	1	2	1	1	1	1	1	1	1	1	1	1	1	1	1	1	1	1	1	1	1	1	2	1	1	1	1	2	3	1	2
Phiếu số 81	0	27	2	2	8	1	1	1	1	2	2	1	1	2	2	2	1	2	1	1	1	1	2	2	1	1	1	2	1	2	1	1	1	1	1	1	1	1	1	1	1	1	1	1	1	1	2	2	1
Phiếu số 82	0	27	4	2	10	1	2	1	2	1	1	2	1	1	1	2	1	1	1	2	1	1	1	1	1	1	1	1	1	1	1	1	1	1	1	1	1	1	1	1	2	1	1	1	2	3	1	2	1
Phiếu số 83	1	31	7	2	6	2	1	2	2	2	2	3	1	2	1	2	1	1	1	2	1	2	2	2	1	1	1	1	1	1	1	2	1	1	1	1	1	1	1	1	1	1	1	1	1	1	1	1	1
Phiếu số 84	1	30	6	2	6	1	1	2	2	2	2	3	1	2	1	2	1	1	2	2	1	1	1	2	1	1	1	1	1	2	1	1	2	2	2	2	1	1	2	1	2	1	1	1	1	2	2	1	2
Phiếu số 85	1	30	7	2	6	2	2	2	2	2	2	2	2	2	2	2	2	2	2	2	2	2	2	2	2	2	2	2	2	2	2	2	2	2	2	2	2	2	2	2	2	2	2	2	2	2	2	2	2
Phiếu số 86	1	31	5	2	8	2	2	3	2	3	2	3	2	3	2	2	2	2	3	3	2	2	2	2	2	3	3	3	2	2	2	2	3	2	3	2	3	2	2	2	2	2	3	3	2	2	2	2	2
Phiếu số 87	1	37	12	2	8	2	2	2	1	1	2	2	1	3	1	2	2	1	1	3	1	2	2	2	2	2	2	2	2	3	1	2	2	3	1	2	3	2	3	3	3	2	3	2	3	3	3	3	3
Phiếu số 88	1	34	10	2	8	2	2	2	2	2	2	2	2	2	3	3	2	3	2	2	2	2	3	2	2	2	3	2	3	2	2	2	2	3	2	3	2	3	2	3	2	2	2	3	2	2	2	2	2
Phiếu số 89	0	37	15	2	8	2	2	2	2	2	2	2	1	2	2	2	2	2	2	2	2	2	2	2	2	2	2	2	2	2	2	2	2	2	2	2	2	2	2	2	2	2	2	2	2	2	2	2	2
Phiếu số 90	0	34	8	2	8	2	2	2	2	2	3	2	1	2	2	2	3	2	3	2	3	2	2	2	2	2	3	2	2	2	2	2	2	3	2	2	2	2	2	2	2	3	3	2	2	3	2	3	2
Phiếu số 91	0	30	4	2	8	2	2	3	2	2	2	3	2	3	2	2	2	3	3	3	3	3	3	2	2	2	2	3	3	2	2	2	3	2	3	2	2	2	2	2	2	2	2	2	2	2	3	2	2
Phiếu số 92	1	29	7	2	8	2	2	2	1	1	2	2	1	3	1	2	2	1	1	3	1	2	2	2	2	2	2	2	2	3	1	2	2	3	1	2	3	2	3	3	3	3	2	3	2	3	3	3	3
Phiếu số 93	1	32	7	2	6	1	3	1	3	2	3	4	1	4	4	3	2	4	2	4	4	2	2	2	2	2	2	2	3	2	4	2	2	2	4	4	2	2	2	4	4	4	3	3	4	4	4	4	4
Phiếu số 94	1	28	4	2	8	2	2	3	1	2	2	2	1	3	3	2	2	2	2	2	2	1	2	2	2	2	2	2	2	3	2	2	2	2	2	2	2	2	2	2	2	2	2	2	2	2	2	2	2
Phiếu số 95	1	28	4	2	8	2	1	2	2	2	2	2	2	2	2	2	2	2	2	2	2	2	2	2	2	2	3	2	2	2	3	2	3	2	2	2	2	3	2	2	2	2	2	2	2	2	2	2	2
Phiếu số 96	1	28	6	2	8	2	2	1	1	2	2	1	1	3	2	2	2	2	2	1	1	2	2	2	2	2	2	2	2	2	2	2	2	2	2	2	2	2	2	2	2	2	2	2	2	2	2	2	2
Phiếu số 97	0	28	6	1	8	1	2	3	1	2	2	2	1	2	2	1	2	2	1	2	1	1	2	2	2	1	1	2	1	2	1	2	2	1	1	1	2	1	1	2	2	1	1	1	1	1	2	1	2
Phiếu số 98	1	24	3	2	8	2	2	1	1	1	1	2	1	1	1	1	1	2	2	2	2	2	2	2	2	1	2	1	1	2	1	2	2	1	1	1	1	1	1	1	1	1	2	2	1	2	2	1	1
Phiếu số 99	1	28	5	2	8	2	2	2	1	1	2	3	1	2	2	2	1	2	2	3	1	1	2	2	1	2	1	2	2	3	1	1	2	2	2	1	2	2	2	3	2	1	2	2	1	2	3	2	3
Phiếu số 100	1	27	6	2	8	2	2	2	2	2	2	2	2	2	2	3	2	3	2	2	2	2	2	2	2	2	2	2	2	2	2	2	2	2	2	2	2	2	3	3	3	3	2	2	3	3	3	2	3
Phiếu số 101	1	29	6	1	8	2	2	2	2	2	3	2	1	3	3	3	2	2	2	2	2	3	2	2	2	2	2	3	2	3	2	2	3	2	2	2	2	2	3	3	3	3	2	3	2	2	2	2	2
Phiếu số 102	1	28	6	1	8	2	1	2	2	1	1	2	1	2	1	2	2	2	1	2	1	2	2	2	2	2	2	2	1	1	1	2	2	2	2	1	2	2	2	2	2	2	2	2	2	1	2	2	2
Phiếu số 103	1	36	12	2	8	3	2	3	2	3	2	3	1	3	3	2	2	2	3	3	2	2	2	3	2	3	3	3	2	2	3	2	3	2	2	2	3	3	2	2	2	2	3	3	3	3	3	3	2
Phiếu số 104	1	31	8	2	8	2	1	1	2	2	1	1	2	1	2	1	1	2	1	2	1	1	1	2	2	1	1	2	2	1	1	1	2	1	1	1	2	2	1	1	2	2	1	2	1	2	2	1	1
Phiếu số 105	1	28	5	2	7	1	1	1	1	1	2	2	1	2	1	1	1	1	1	2	1	1	1	1	1	1	1	2	2	1	1	1	2	2	1	1	2	1	1	1	1	1	2	2	1	1	2	2	2
Phiếu số 106	1	26	2	2	8	2	2	1	2	3	2	2	3	2	2	2	1	1	1	1	2	1	2	1	1	2	2	1	2	2	2	1	2	1	1	1	1	1	1	1	1	1	2	2	1	1	2	1	1
Phiếu số 107	0	29	8	2	8	2	2	2	3	2	1	2	1	1	1	1	2	1	2	1	1	2	1	1	1	2	1	1	1	3	1	1	2	1	1	1	2	2	2	2	2	1	2	1	1	2	2	1	2
Phiếu số 108	1	28	2	2	8	2	2	1	1	1	2	2	1	2	2	2	1	1	1	1	1	1	2	2	1	1	1	1	1	1	1	1	1	1	1	1	1	2	1	1	2	1	1	1	1	1	2	1	1
Phiếu số 109	1	31	7	2	#NULL!	2	3	2	2	1	2	3	2	3	2	3	4	2	2	3	2	1	1	2	3	1	1	1	2	2	2	2	2	2	1	2	2	1	1	2	4	2	1	2	2	3	2	3	3
Phiếu số 110	0	27	4	2	8	1	2	1	1	1	2	2	1	2	2	2	1	1	1	1	1	1	2	2	1	1	1	1	1	1	1	1	1	1	1	1	1	2	1	1	2	1	1	1	1	1	2	1	1
Phiếu số 111	1	30	4	2	8	2	3	2	1	1	3	2	1	2	2	1	1	1	1	2	2	2	2	1	1	2	2	2	2	2	2	3	1	2	2	2	2	2	3	4	4	3	3	2	2	2	2	3	3
Phiếu số 112	1	33	10	2	8	2	3	2	1	1	3	2	1	3	3	2	1	1	3	2	1	1	4	3	1	3	2	3	4	3	1	3	2	3	2	3	4	2	3	3	4	1	3	3	2	1	3	4	3
Phiếu số 113	1	34	12	1	8	2	3	2	2	1	2	2	1	3	2	2	1	2	2	3	1	1	2	2	2	1	1	2	1	3	1	2	2	1	1	1	2	2	2	3	2	3	1	1	1	2	1	3	2
Phiếu số 114	1	31	8	2	#NULL!	3	2	3	2	1	2	2	1	3	2	3	2	3	3	4	1	2	3	3	2	3	2	3	3	3	1	2	2	3	2	1	2	2	2	3	3	2	3	4	2	2	3	3	1
Phiếu số 115	0	30	5	1	7	2	3	2	1	3	3	3	4	3	4	3	3	3	3	4	4	3	3	3	3	2	3	2	3	4	4	4	2	2	1	2	2	1	2	3	4	1	2	2	1	1	2	2	2
Phiếu số 116	0	28	4	2	7	2	2	2	1	2	2	3	2	3	1	2	2	1	1	3	1	1	4	2	3	1	1	1	1	2	1	1	2	1	2	1	1	2	1	1	4	2	1	1	2	1	4	1	4
Phiếu số 117	1	28	3	2	8	2	2	1	2	2	2	2	1	3	2	2	2	2	1	3	1	2	3	2	2	1	2	2	4	1	1	3	2	2	2	2	2	2	2	2	4	4	4	3	2	2	2	2	2
Phiếu số 118	1	25	1	2	7	2	3	2	2	3	2	2	2	3	3	3	2	2	3	2	1	3	3	2	2	3	2	2	4	3	2	2	3	2	2	3	3	2	1	2	2	2	3	3	2	2	3	3	2
Phiếu số 119	0	26	3	2	8	3	3	3	2	3	2	2	1	3	3	2	2	2	2	2	1	3	3	2	1	1	1	2	3	3	4	3	2	2	2	3	3	3	2	4	4	2	1	2	1	2	1	2	3
Phiếu số 120	1	30	3	2	8	3	4	1	2	2	4	2	1	2	2	3	3	4	3	1	1	2	4	4	3	2	2	2	1	3	1	4	3	2	2	2	2	2	3	4	4	3	2	4	2	3	3	3	4
Phiếu số 121	1	33	11	2	8	1	3	2	2	1	2	3	1	3	2	2	2	2	2	3	1	2	1	2	2	1	1	2	2	2	2	2	2	2	1	2	2	1	1	2	3	2	1	2	2	3	3	2	2
Phiếu số 122	0	41	11	1	#NULL!	4	2	4	4	2	3	2	2	3	2	2	3	3	4	2	3	4	4	3	2	2	2	3	3	3	3	3	4	2	2	3	2	3	2	2	3	2	3	3	2	3	3	1	1
Phiếu số 123	1	34	13	2	7	2	1	2	2	3	3	4	1	3	2	3	2	3	3	4	3	2	3	3	2	3	2	2	2	4	3	3	3	3	1	2	3	3	4	4	4	3	4	4	3	3	4	2	2
Phiếu số 124	0	32	9	2	7	2	2	2	1	2	3	2	3	3	2	2	3	2	3	3	2	3	3	3	2	2	2	3	3	3	3	3	3	2	2	2	3	2	2	2	3	3	2	3	2	2	3	3	3
Phiếu số 125	1	28	7	2	8	2	3	2	2	2	2	2	2	2	2	2	2	2	2	2	2	2	2	2	2	2	2	2	2	2	2	2	2	2	2	2	2	2	2	2	2	2	2	2	2	2	2	2	2
Phiếu số 126	1	33	12	2	8	3	4	2	1	1	2	3	1	3	3	2	2	1	2	3	1	1	3	2	1	2	1	1	2	4	1	2	2	1	1	2	2	2	2	2	4	1	1	2	1	2	2	2	2
Phiếu số 127	1	28	6	2	#NULL!	2	2	2	1	3	2	1	1	2	1	1	1	2	1	1	1	1	2	1	1	1	1	1	1	2	1	1	1	2	1	1	2	1	1	3	2	1	2	1	1	1	1	2	3
Phiếu số 128	1	26	2	2	7	3	2	2	2	2	2	4	1	3	1	3	2	3	3	4	1	2	3	3	2	2	2	3	2	4	1	4	2	3	1	2	2	3	3	4	3	2	3	3	3	3	3	3	2
Phiếu số 129	1	37	13	1	#NULL!	2	2	2	2	2	3	1	1	2	2	2	2	2	2	2	1	1	2	2	2	2	2	2	2	2	1	2	2	2	2	2	1	2	2	3	3	2	2	2	2	2	2	3	2
Phiếu số 130	1	30	6	2	8	3	3	3	3	2	3	2	1	2	2	2	2	2	2	3	2	2	3	2	3	2	3	2	2	3	2	3	2	3	2	3	2	3	2	3	1	3	2	2	2	2	3	2	3
Phiếu số 131	1	31	9	2	8	2	2	1	1	2	1	1	1	2	2	2	1	2	2	2	1	1	1	1	2	1	1	2	1	2	1	2	2	1	2	2	2	2	2	3	3	2	2	2	2	2	3	2	2
Phiếu số 132	0	37	12	2	8	3	1	3	2	1	1	2	1	4	1	3	2	1	2	2	1	3	4	4	2	1	1	3	4	1	1	4	3	2	2	2	2	1	1	2	2	4	3	4	2	2	1	3	4
Phiếu số 133	1	32	10	2	8	2	3	2	2	2	2	2	1	2	2	2	2	2	2	2	1	2	2	3	2	2	2	2	2	3	2	3	2	2	2	2	2	2	3	2	3	2	2	2	2	1	3	2	3
Phiếu số 134	1	24	2	1	8	2	2	2	2	3	3	2	2	2	2	2	2	3	3	2	2	2	2	3	2	2	2	2	2	3	3	2	2	2	2	2	2	2	2	3	3	3	2	3	2	2	3	3	2
Phiếu số 135	1	28	4	2	#NULL!	2	2	2	1	1	2	2	1	2	2	3	2	3	3	3	2	2	2	2	2	2	2	2	3	3	1	2	2	3	2	3	3	2	2	3	3	3	3	3	1	2	2	2	3
Phiếu số 136	1	25	2	2	#NULL!	2	3	2	2	2	3	4	4	2	2	4	3	2	4	4	4	1	1	2	2	2	3	1	4	4	4	2	4	2	1	2	2	3	1	4	4	2	4	4	3	4	4	4	4
Phiếu số 137	1	28	5	1	7	2	2	2	2	2	2	2	1	2	2	2	2	2	2	2	1	1	2	1	1	2	2	2	2	2	2	2	2	2	2	2	2	1	2	2	2	1	2	1	2	2	2	1	1
Phiếu số 138	0	30	7	2	#NULL!	2	2	2	1	2	2	1	1	2	2	2	1	1	1	2	1	1	2	2	1	1	1	1	2	2	1	2	1	1	1	1	2	2	2	1	2	1	2	1	2	1	2	1	1
Phiếu số 139	1	31	9	1	8	1	2	2	1	2	2	2	2	3	2	2	2	2	2	4	1	2	3	2	2	2	2	2	2	2	1	2	3	2	2	1	4	3	2	2	2	2	2	2	2	3	2	2	2
Phiếu số 140	1	33	12	1	8	2	2	2	1	1	2	3	1	2	2	2	1	1	1	3	1	1	1	1	1	1	1	2	2	2	1	2	1	1	1	1	2	2	2	3	2	2	2	2	1	2	2	2	3
Phiếu số 141	1	29	4	2	#NULL!	2	3	2	2	2	2	2	1	2	2	2	2	2	2	3	1	1	3	2	2	2	1	2	2	3	1	2	2	2	1	1	2	1	2	2	3	2	2	2	1	1	1	2	2
Phiếu số 142	1	33	11	2	#NULL!	2	2	2	1	1	2	2	1	2	2	3	2	2	3	3	2	2	3	3	2	2	2	2	3	3	3	2	2	2	1	1	2	2	2	3	2	3	3	3	1	1	3	2	2
Phiếu số 143	1	33	10	1	#NULL!	2	2	2	2	2	2	2	1	2	2	3	2	2	3	3	2	2	3	3	2	2	2	2	3	3	3	2	2	2	1	1	2	2	2	3	2	3	3	3	1	1	3	2	2
Phiếu số 142	1	31	6	2	8	2	2	1	2	1	1	3	1	2	2	2	2	1	1	1	1	1	1	2	2	2	2	1	1	1	1	2	2	1	1	1	1	2	1	1	2	1	1	1	1	1	1	1	2
Phiếu số 145	1	27	3	1	#NULL!	2	2	2	2	2	2	2	1	3	2	2	2	1	1	1	1	1	1	2	2	1	1	2	1	1	1	2	2	1	1	1	2	2	1	2	2	2	1	1	1	2	1	1	2
Phiếu số 146	1	30	7	2	6	1	2	2	2	1	2	3	1	2	2	2	2	3	2	2	1	1	2	2	1	1	1	2	2	3	1	2	2	1	2	2	1	2	1	1	3	1	1	1	2	2	3	2	1
Phiếu số 147	1	28	3	2	8	2	2	2	2	2	3	3	3	3	2	3	3	3	3	3	3	3	2	2	2	2	2	2	2	2	2	3	2	2	3	2	3	2	3	2	3	2	2	2	2	3	3	3	2
Phiếu số 148	1	30	6	2	6	2	2	2	2	2	3	3	2	2	2	2	2	1	2	3	1	1	2	2	2	2	2	2	1	2	1	2	2	1	1	2	1	1	1	2	2	1	1	2	2	2	1	2	2
Phiếu số 149	1	29	4	2	7	1	1	1	2	1	1	1	1	2	1	1	1	2	1	1	1	1	1	1	1	1	1	1	1	1	3	1	1	1	1	1	2	1	1	1	3	1	1	1	1	1	1	1	1
Phiếu số 150	1	30	6	2	#NULL!	4	4	3	2	3	3	3	3	2	2	2	3	2	2	3	2	2	3	3	2	2	2	2	2	2	2	3	2	2	1	1	1	1	1	3	2	3	2	2	2	1	1	1	3
Phiếu số 151	1	36	14	2	#NULL!	2	3	2	2	2	2	2	1	2	1	2	2	2	2	2	1	1	1	2	2	2	2	2	2	2	1	2	2	2	2	1	2	2	2	2	2	2	2	2	2	2	2	2	2
Phiếu số 152	1	38	15	2	6	3	4	2	2	2	3	3	4	2	3	4	4	2	3	3	2	1	4	4	2	2	3	3	4	3	4	4	3	3	2	3	3	2	3	4	4	3	3	4	3	3	4	4	3
Phiếu số 153	1	35	13	2	#NULL!	2	2	3	3	2	2	3	1	2	2	2	2	2	2	2	1	2	2	3	2	2	1	3	1	2	1	2	2	1	1	1	2	2	3	2	2	1	1	1	1	1	2	2	2
Phiếu số 154	1	28	5	2	7	2	1	2	1	2	1	3	1	3	1	2	2	2	1	2	1	1	1	2	1	2	1	2	1	1	1	2	1	1	1	2	1	1	2	3	3	2	2	2	1	1	1	1	3
Phiếu số 155	0	27	4	2	7	2	1	2	1	2	1	3	1	3	1	2	2	2	1	2	1	1	1	2	1	2	1	2	1	1	1	2	1	1	1	2	1	1	2	3	3	2	2	2	1	1	1	1	3
Phiếu số 156	0	27	4	2	7	2	2	1	1	1	1	2	1	2	1	1	1	1	1	2	1	1	2	2	1	1	1	1	1	2	1	1	1	1	1	1	1	1	1	1	1	1	1	1	1	1	1	1	1
Phiếu số 157	0	37	15	2	6	2	2	1	1	1	2	4	1	2	1	1	1	2	2	1	1	1	2	1	1	1	2	2	2	2	1	1	2	1	2	2	2	1	1	2	3	1	2	2	2	2	4	1	1
Phiếu số 158	1	40	18	2	10	1	1	1	1	1	1	1	1	1	1	1	1	1	1	1	1	1	1	1	1	1	1	1	1	1	1	1	1	1	1	1	1	1	1	1	2	1	1	1	1	1	1	1	1
Phiếu số 159	1	38	14	2	6	2	1	1	1	1	1	1	1	1	1	1	1	1	1	1	1	1	1	1	1	1	1	1	1	1	1	1	1	1	1	1	1	1	1	1	4	1	1	1	1	1	1	1	1
Phiếu số 160	1	29	4	2	6	2	2	4	1	1	1	3	1	1	1	1	1	1	1	1	1	1	1	1	1	1	1	1	1	1	1	1	1	1	1	1	1	1	1	1	4	1	1	1	1	1	1	1	1
Phiếu số 161	1	28	3	2	6	2	2	4	1	1	1	3	1	1	1	1	1	1	1	1	1	1	1	1	1	1	1	1	1	1	1	1	1	1	1	1	1	1	1	1	4	1	1	1	1	1	1	1	1
Phiếu số 162	1	36	15	2	5	1	1	1	1	1	1	2	1	1	1	2	1	1	2	2	1	2	2	1	1	1	1	2	1	1	1	2	1	1	1	1	1	1	1	2	1	1	1	1	1	1	2	1	2
Phiếu số 163	1	33	10	2	#NULL!	2	3	2	2	2	3	3	4	2	3	2	2	2	3	3	1	2	2	2	2	3	3	2	4	4	2	2	2	2	3	3	3	2	2	3	3	2	3	3	3	3	2	3	3
Phiếu số 164	1	29	6	1	#NULL!	2	3	2	1	1	1	3	3	3	3	2	2	2	3	3	3	1	3	2	2	3	1	3	1	3	3	3	2	2	1	2	2	2	2	3	3	3	1	1	3	1	1	3	3
Phiếu số 165	1	39	16	2	8	2	2	1	1	1	2	2	2	2	2	2	2	1	1	1	1	1	1	1	1	1	1	1	1	1	1	3	1	1	1	1	1	1	1	1	3	1	2	2	2	2	2	2	2
[truncated: 52 more columns]

## Sheet: Variable code
Name	Type	Width	Decimals	Label	Values	Missing	Columns	Align	Measure	Role
Ques_Code	String	20	0	Form code	None	None	8	Left	Nominal	Input
Gender	Numeric	8	0	Gender	{0, Male}...	None	8	Right	Nominal	Input
AgeTuoi	Numeric	8	2	Age in years	None	None	8	Right	Scale	Input
Nurse_Time	Numeric	8	2	Nursing time in years	None	None	8	Right	Scale	Input
Chronic_disease	Numeric	8	0	Chronic diseases	{1, Yes}...	3, 4, 5	8	Right	Nominal	Input
Day_duty	Numeric	8	2	Days on duty per month	None	None	8	Right	Scale	Input
th1	Numeric	8	2	Painful procedures	{1.00, Never}...	None	8	Right	Ordinal	Input
th2	Numeric	8	2	Criticism by a physician	{1.00, Never}...	None	8	Right	Ordinal	Input
th3	Numeric	8	2	Feeling unprepared to help family with emotional needs	{1.00, Never}...	None	8	Right	Ordinal	Input
th4	Numeric	8	2	Lack of opportunity to talk with other personel	{1.00, Never}...	None	8	Right	Ordinal	Input
th5	Numeric	9	2	Conflict with a supervisor	{1.00, Never}...	None	8	Right	Ordinal	Input
th6	Numeric	8	2	Uncertainty about treatment	{1.00, Never}...	None	8	Right	Ordinal	Input
th7	Numeric	8	2	Patient’s unreasonable demands	{1.00, Never}...	None	8	Right	Ordinal	Input
th8	Numeric	8	2	Being sexually harassed	{1.00, Never}...	None	8	Right	Ordinal	Input
th9	Numeric	8	2	Helpless, no improvement	{1.00, Never}...	None	8	Right	Ordinal	Input
th10	Numeric	8	2	Conflict with a physician	{1.00, Never}...	None	8	Right	Ordinal	Input
th11	Numeric	8	2	Having no answer for patient	{1.00, Never}...	None	8	Right	Ordinal	Input
th12	Numeric	8	2	Lack of opportunity to share experience with personnel	{1.00, Never}...	None	8	Right	Ordinal	Input
th13	Numeric	8	2	Unpredictable staffing/schedule	{1.00, Never}...	None	8	Right	Ordinal	Input
th14	Numeric	8	2	Physician ordering inappropriate	{1.00, Chưa bao giờ ct}...	None	8	Right	Ordinal	Input
th15	Numeric	8	2	unreasonable demands by Patient’s families	{1.00, Never}...	None	8	Right	Ordinal	Input
th16	Numeric	8	2	Discrimination against race	{1.00, Never}...	None	8	Right	Ordinal	Input
th17	Numeric	8	2	Talking to patient about death	{1.00, Never}...	None	8	Right	Ordinal	Input
th18	Numeric	8	2	Fear of making a mistake	{1.00, Never}...	None	8	Right	Ordinal	Input
th19	Numeric	8	2	Unprepared to help patient with emotional needs	{1.00, Never}...	None	8	Right	Ordinal	Input
th20	Numeric	8	2	Lack of oppotunity to express negative feelings about patients	{1.00, Never}...	None	8	Right	Ordinal	Input
th21	Numeric	8	2	Difficulty with another nurse in immediate work seting	{1.00, Never}...	None	8	Right	Ordinal	Input
th22	Numeric	8	2	Difficulty with another nurse outside immediate work seting	{1.00, Never}...	None	8	Right	Ordinal	Input
th23	Numeric	8	2	No time to give patient support	{1.00, Never}...	None	8	Right	Ordinal	Input
th24	Numeric	8	2	Physician not present in a medical emergency	{1.00, Never}...	None	8	Right	Ordinal	Input
th25	Numeric	8	2	Being blamed for things that go wrong	{1.00, Never}...	None	8	Right	Ordinal	Input
th26	Numeric	8	2	Discrimination against sex	{1.00, Never}...	None	8	Right	Ordinal	Input
th27	Numeric	8	2	Death of a patient	{1.00, Never}...	None	8	Right	Ordinal	Input
th28	Numeric	8	2	Disagreement about treatment	{1.00, Never}...	None	8	Right	Ordinal	Input
th29	Numeric	8	2	Feeling inadequately trained	{1.00, Never}...	None	8	Right	Ordinal	Input
th30	Numeric	8	2	Lack of support from immediate supervisor	{1.00, Never}...	None	8	Right	Ordinal	Input
th31	Numeric	8	2	Criticism by a suppervisor	{1.00, Never}...	None	8	Right	Ordinal	Input
th32	Numeric	8	2	Insufficient time to finish tasks	{1.00, Never}...	None	8	Right	Ordinal	Input
th33	Numeric	8	2	Not knowing what patient or family should be told	{1.00, Never}...	None	8	Right	Ordinal	Input
th34	Numeric	8	2	Having to handle patient’s families	{1.00, Never}...	None	8	Right	Ordinal	Input
th35	Numeric	8	2	Dealing with violent patients	{1.00, Never}...	None	8	Right	Ordinal	Input
th36	Numeric	8	2	Being exposed to hazards	{1.00, Never}...	None	8	Right	Ordinal	Input
th37	Numeric	8	2	Death of a close patient	{1.00, Never}...	None	8	Right	Ordinal	Input
th38	Numeric	8	2	Making a decision without physician	{1.00, Never}...	None	8	Right	Ordinal	Input
th39	Numeric	8	2	Being in charge with inadequate experience	{1.00, Never}...	None	8	Right	Ordinal	Input
th40	Numeric	8	2	Lack of support from nursing administration	{1.00, Never}...	None	8	Right	Ordinal	Input
th41	Numeric	8	2	Too many non-nursing tasks	{1.00, Never}...	None	8	Right	Ordinal	Input
th42	Numeric	8	2	Not enough staff in unit	{1.00, Never}...	None	8	Right	Ordinal	Input
th43	Numeric	8	2	Uncertainty about operation and functioning of equipment	{1.00, Never}...	None	8	Right	Ordinal	Input
th44	Numeric	8	2	Dealing with abusive patients	{1.00, Never}...	None	8	Right	Ordinal	Input
th45	Numeric	8	2	Not enough time to respond to needs of patient’s families	{1.00, Never}...	None	8	Right	Ordinal	Input
th46	Numeric	8	2	Accountable for things beyond control	{1.00, Never}...	None	8	Right	Ordinal	Input
th47	Numeric	8	2	Physician not present when patient dies	{1.00, Never}...	None	8	Right	Ordinal	Input
th48	Numeric	8	2	Organizing doctor’work	{1.00, Never}...	None	8	Right	Ordinal	Input
th49	Numeric	8	2	Lack of support from other health care administrators	{1.00, Never}...	None	8	Right	Ordinal	Input
th50	Numeric	8	2	Difficulty working with nurses of opposite sex	{1.00, Never}...	None	8	Right	Ordinal	Input
th51	Numeric	8	2	Demands of classification system	{1.00, Never}...	None	8	Right	Ordinal	Input
th52	Numeric	8	2	Dealing with abuse from patient’s families	{1.00, Never}...	None	8	Right	Ordinal	Input
th53	Numeric	8	2	Watching patient suffer	{1.00, Never}...	None	8	Right	Ordinal	Input
th54	Numeric	8	2	Criticism by nursing administrator	{1.00, Never}...	None	8	Right	Ordinal	Input
th55	Numeric	8	2	Having to work through breaks	{1.00, Never}...	None	8	Right	Ordinal	Input
th56	Numeric	8	2	Uncertainty about being reported by patient’s families	{1.00, Never}...	None	8	Right	Ordinal	Input
th57	Numeric	8	2	Making decisions under pressure	{1.00, Never}...	None	8	Right	Ordinal	Input
Worry_Inf	Numeric	8	0	Worry of Covid-19 infection	{1, Never}...	None	8	Right	Ordinal	Input
Mental_support	Numeric	8	0	Receiving mental support	{1, Never}...	None	8	Right	Ordinal	Input
heavy_duty	Numeric	8	0	Feel heavy duty for patients	{1, Never}...	None	8	Right	Ordinal	Input
Income	Numeric	8	0	Income decrease	{1, Stable}...	None	8	Right	Nominal	Input
Job_satisfy	Numeric	8	0	Job satisfaction	{1, Never}...	None	8	Right	Ordinal	Input
Days_on_duty	Numeric	8	2	Days on duty per month	{.00, None}...	None	10	Right	Nominal	Input
Degree	Numeric	8	0	Degree in nursing education	{1, Associate}...	None	10	Right	Nominal	Input
Age_group	Numeric	8	0	Age group	{1, < 30}...	None	13	Right	Nominal	Input
Child_care	Numeric	8	0	Children care	{0, No}...	None	10	Right	Nominal	Input
Marital_status	Numeric	8	0	Marital status	{1, married}...	None	10	Right	Nominal	Input
Covid_care	Numeric	8	0	Covid-19 care	{0, No}...	None	10	Right	Nominal	Input
Total_ENSS	Numeric	8	2	Total ENSS score	None	None	14	Right	Scale	Input
Mean_ENSS	Numeric	8	2	ENSS mean	None	None	11	Right	Scale	Input
Stress_2level	String	8	0	Stress 2 level	{0, Mild stress}...	None	10	Left	Ordinal	Input
ENSS_level	String	8	0	Stress level	{1, No stress}...	None	12	Left	Nominal	Input
Depart2	Numeric	8	2	Departments 2 units	{1.00, ED and ICU}...	None	10	Right	Nominal	Input
Group1	Numeric	8	2	Death and dying	None	None	10	Right	Scale	Input
Group2	Numeric	8	2	Conflict with Physicians	None	None	10	Right	Scale	Input
Group3	Numeric	8	2	Inadequate emotional preparation	None	None	10	Right	Scale	Input
Group4	Numeric	8	2	Problems with peer support	None	None	10	Right	Scale	Input
Group5	Numeric	8	2	Problems with supervisors	None	None	10	Right	Scale	Input
Group6	Numeric	8	2	Workload	None	None	10	Right	Scale	Input
Group7	Numeric	8	2	Uncertainty concerning treatment	None	None	10	Right	Scale	Input
Group8	Numeric	8	2	Patients and families	None	None	10	Right	Scale	Input
Group9	Numeric	8	2	Discrimination	None	None	10	Right	Scale	Input
Group1_stress	String	8	0	Stress of Death and dying	{1, No stress}...	None	15	Left	Nominal	Input
Group2_stress	String	8	0	Stress of Conflict with Physicians	{1, No stress}...	None	15	Left	Nominal	Input
Group3_stress	String	8	0	Stress of Inadequate emotional preparation	{1, No stress}...	None	15	Left	Nominal	Input
Group4_stress	String	8	0	Stress of Problems with peer support	{1, No stress}...	None	15	Left	Nominal	Input
Group5_stress	String	8	0	Stress of Problems with supervisors	{1, No stress}...	None	15	Left	Nominal	Input
Group6_stress	String	8	0	Stress of Workload	{1, No stress}...	None	15	Left	Nominal	Input
Group7_stress	String	8	0	Stress of Uncertainty concerning treatment	{1, No stress}...	None	15	Left	Nominal	Input
Group8_stress	String	8	0	Stress of Patients and families	{1, No stress}...	None	15	Left	Nominal	Input
Group9_stress	Numeric	8	2	Stress of discrimination	{1.00, No stress}...	None	15	Right	Nominal	Input
Workyear_group	Numeric	8	2	Nursing experience in year groups	{1.00, <= 5 years}...	None	16	Right	Nominal	Input
Duty_patients	Numeric	8	2	Heavy duty for patients	{.00, Not yet}...	None	15	Right	Nominal	Input
Job_satisfy2level	Numeric	8	2	Job satisfaction	{.00, Not yet}...	None	15	Right	Nominal	Input
Infected_Worry	Numeric	8	2	Worry of covid-19 infection	{.00, Not yet}...	None	16	Right	Nominal	Input
Mental_support2	Numeric	8	2	Receive mental suppot 2 levels	{.00, Sometime or less}...	None	11	Right	Nominal	Input
